# Supplementary material for: Nanoemulsion Improves the Anti-Inflammatory Effect of Intraperitoneal and Oral Administration of Carvacryl Acetate
Source: Pharmaceuticals (Basel). 2023 Dec 21;17(1):17. doi: 10.3390/ph17010017 (PMC10821396; doi:10.3390/ph17010017)
Supplement: Supplementary file 1 [file pharmaceuticals-17-00017-s001.zip]

Archive with 1 entries (1 files):
- pharmaceuticals-2759205-supplementary.pdf
